# Supplementary material for: Assessing Cognitive Workload in Motor Decision-Making through Functional Connectivity Analysis: Towards Early Detection and Monitoring of Neurodegenerative Diseases
Source: Sensors (Basel). 2024 Feb 7;24(4):1089. doi: 10.3390/s24041089 (PMC10893317; doi:10.3390/s24041089)
Supplement: Supplementary file 1 [file sensors-24-01089-s001.zip]

Archive with 1 entries (1 files):
- sensors-2549138-supplementary.pdf
